# Supplementary material for: Cell-Free DNA Variant Sequencing Using CTC-Depleted Blood for Comprehensive Liquid Biopsy Testing in Metastatic Breast Cancer
Source: Cancers (Basel). 2019 Feb 18;11(2):238. doi: 10.3390/cancers11020238 (PMC6406821; doi:10.3390/cancers11020238)
Supplement: Supplementary file 1 [file cancers-11-00238-s001.zip]

Archive with 3 entries (3 files):
- Figure S1 Overexpression signal frequency in pooled CTCs.pdf
- Table S1 Patient characteristics.xlsx
- Table S2 Sequencing qualities.xlsx
