# Supplementary material for: Cell-Free DNA Variant Sequencing Using CTC-Depleted Blood for Comprehensive Liquid Biopsy Testing in Metastatic Breast Cancer
Source: Cancers (Basel). 2019 Feb 18;11(2):238. doi: 10.3390/cancers11020238 (PMC6406821; doi:10.3390/cancers11020238)
Supplement: Supplementary file 1 [file cancers-11-00238-s001.zip › Table S1 Patient characteristics.xlsx]

## Sheet: Tabelle1
Table S1: Patient characteristics
Patient and tumor characteristics	n=17	%
Median (IQR) age at diagnosis (years)	54 (22)
<50 years old	6	35.2941
≥50 years old	11	64.7059
Median (IQR) age at blood draw (years)	65 (12)
<50 years old	2	11.7647
≥50 years old	15	88.2353
Survival (status Dec 2018)
median (IQR) follow up time (months)	68 (38)
alive	6	35.2941
deceased	11	64.7059
median (IQR) survival time (months)	66 (39)
Period between diagnosis and blood draw (months)
median (IQR) follow up time (months)	46 (52)
Metastases at blood draw
Primary	3	17.6471
Secondary	14	82.3529
RECIST criteria at blood draw
stable disease, partial response	7	41.1765
progressive disease	10	58.8235
progressive disease with visceral metastases	9	52.9412
progressive disease without visceral metastases	1	5.88235
Histologic grade
Grade 1	1	5.88235
Grade 2	10	58.8235
Grade 3	2	11.7647
Grade unknown	4	23.5294
Tumor size at primary diagnosis
T1	2	11.7647
T2	6	35.2941
T3	1	5.88235
T4	3	17.6471
T unknown	5	29.4118
Nodal status at primary diagnosis
N0	4	23.5294
N1	3	17.6471
N2	3	17.6471
N3	2	11.7647
N unknown	5	29.4118
Tumor histology
Ductal	6	35.2941
Lobular	4	23.5294
Combination	1	5.88235
Other	1	5.88235
Unknown	5	29.4118
Receptor status primary tumor
HR (ER and/or PR)
Positive	16	94.1176
Negative	0	0
Unknown	1	5.88235
ER
Positive	15	88.2353
Negative	0	0
Unknown	1	5.88235
PR
Positive	14	82.3529
Negative	2	11.7647
Unknown	1	5.88235
HER2
Positive	0	0
Negative	15	88.2353
Unknown	2	11.7647
Receptor status metastasis (biopsy closest to blood draw)
HR (ER and/or PR)
Positive	13	76.4706
Negative	1	5.88235
Unknown	3	17.6471
ER
Positive	13	76.4706
Negative	1	5.88235
Unknown	3	17.6471
PR
Positive	10	58.8235
Negative	4	23.5294
Unknown	3	17.6471
HER2
Positive	0	0
Negative	14	82.3529
Unknown	3	17.6471
Treatment line at blood draw
0	0	0
1	4	23.5294
2	2	11.7647
3	2	11.7647
>3	8	47.0588
unknown	1	5.88235
Therapies anytime before blood draw
Chemotherapy
Positive	13	76.4706
Negative	3	17.6471
Unknown	1	5.88235
endocrine treatment
Positive	12	70.5882
Negative	4	23.5294
Unknown	1	5.88235
anti-angiogenesis treatment
Positive	7	41.1765
Negative	9	52.9412
Unknown	1	5.88235
anti-HER2 treatment
Positive	2	11.7647
Negative	14	82.3529
Unknown	1	5.88235
treatment against bone metastasis
Positive	8	47.0588
Negative	8	47.0588
Unknown	1	5.88235
