# Supplementary material for: Cell-Free DNA Variant Sequencing Using CTC-Depleted Blood for Comprehensive Liquid Biopsy Testing in Metastatic Breast Cancer
Source: Cancers (Basel). 2019 Feb 18;11(2):238. doi: 10.3390/cancers11020238 (PMC6406821; doi:10.3390/cancers11020238)
Supplement: Supplementary file 1 [file cancers-11-00238-s001.zip › Table S2 Sequencing qualities.xlsx]

## Sheet: Tabelle1
Table S2: Sequencing qualities
	Exclusion criteria
#Patient	excluded samples	1		2		3		4		5		6		7		8		9		10		11		12		13		14		15		16		17		mean (of included samples)
Plasma source for cfDNA isolation		WB	CTC-depl. B	WB	CTC-depl. B	WB	CTC-depl. B	WB	CTC-depl. B	WB	CTC-depl. B	WB	CTC-depl. B	WB	CTC-depl. B	WB	CTC-depl. B	WB	CTC-depl. B	WB	CTC-depl. B	WB	CTC-depl. B	WB	CTC-depl. B	WB	CTC-depl. B	WB	CTC-depl. B	WB	CTC-depl. B	WB	CTC-depl. B	WB	CTC-depl. B	WB	CTC-depl. B	all sources
Input DNA amount in Library Preparation [ng]		13.167	13.167	60	60	56.36	56.36	60	60	19.771	19.771	44.75	44.75	60	60	34.643	34.643	60	60	34.223	34.223	16.347	16.347	60	60	60	60	60	60	60	60	60	60	60	60	54.468	54.468	54.468
Library yield [nM]	<4nM	0.00147728	127.548	148.501	112.79	99.5959	113.005	109.798	106.748	4.88604	112.278	87.3603	114.015	101.679	130.052	94.5556	92.6292	86.6538	124.624	124.619	148.492	102.373	97.6128	88.143	87.6168	110.203	128.15	99.4472	117.101	110.876	118.931	110.294	117.665	106.523	122.419	106.415	115.932	111.173
read fragments total [million]	<5 OR >100	-	-	8.6426	9.49668	10.8034	245.44	9.20856	8.90263	6.78133	0.254114	9.58148	8.4435	10.4264	1.06681	8.23151	8.87791	13.5937	9.66019	12.6884	15.521	8.92379	10.8325	13.5774	17.2256	12.3955	16.3488	13.6789	9.60426	13.2804	23.1725	12.7183	17.7989	11.4142	13.8006	11.5842	13.2377	12.411
read fragments with primer found, on-target [%]		-	-	99.52	99.51	99.48	99.45	99.5	99.49	99.63	98.46	99.47	99.56	99.41	99.49	99.64	99.44	99.47	99.43	99.69	99.6	99.5	99.46	99.46	99.47	99.5	99.51	99.46	99.46	99.48	99.51	99.5	99.49	99.5	99.46	99.5158	99.4942	99.505
UMIs [million]		-	-	3.58176	3.8403	2.36236	7.34283	3.74825	3.21344	2.06054	0.111321	2.28507	2.24294	3.09782	0.74599	1.72382	2.22993	3.23287	5.4941	3.55205	2.1308	1.15905	0.428739	3.49379	4.27245	2.10733	3.56767	3.29221	3.20725	3.5263	3.75938	3.31051	4.68459	3.21488	3.38884	3.08907	3.50264	3.29586
read fragments per UMI		-	-	2.2	2.2	4.1	29.8	2.2	2.5	3	1.8	3.8	3.4	3	1.2	4.3	3.6	3.8	1.5	3.2	6.6	7	23.1	3.5	3.6	5.3	4.1	3.7	2.7	3.3	5.5	3.3	3.3	3	3.5	3.46667	3.54167	3.50417
UMI coverage	<400	-	-	2999.8	3216.34	1978.53	6149.77	3139.24	2691.32	1725.74	93.23	1913.8	1878.51	2594.49	624.78	1443.74	1867.62	2707.6	4601.42	2974.91	1784.59	970.73	359.08	2926.12	3578.26	1764.93	2988	2757.3	2686.14	2953.35	3148.56	2772.62	3923.44	2692.53	2838.22	2587.16	2933.53	2760.35
% of primers >= 5% of mean MT depth	<95.00	-	-	99.41	99.41	99.92	99.92	99.75	99.75	99.33	92.55	99.83	99.33	99.66	99.5	98.41	99.66	99.83	99.83	97.99	99.41	99.83	99.83	99.58	99.58	99.75	99.75	99.83	99.83	99.83	99.92	99.83	99.83	99.83	99.83	99.4892	99.6775	99.5833
mean primer read fragment depth		-	-	6496.63	7146.73	8135.16	183422	6821.07	6657.56	5179.93	170.29	7264.9	6429.53	7834.55	773.17	6254.87	6684.69	10315	7038.68	9658.37	11806.6	6822.07	8297.32	10197	12948.3	9430.83	12339.8	10301.6	7249.44	9716.97	17248.6	9180.8	12952.8	8121.01	10013.9	8646.59	9876.38	9261.48
mean read depth		-	-	11620	12991.9	14757.1	339903	11759	11728.8	9368.98	283.97	12861.8	11445.7	13719.9	1418.63	11142.9	11890.1	18606.6	12303.2	17611	21318.7	12358.5	15013.6	18041.4	22851.1	16482.7	21311.2	18534.1	12879.5	16627.7	30265.2	15528.8	22210.5	13375.9	16909	15182.6	17342.1	16262.4
